# Supplementary material for: The Effect of GO Flake Size on Field-Effect Transistor (FET)-Based Biosensor Performance for Detection of Ions and PACAP 38
Source: Biosensors (Basel). 2025 Feb 5;15(2):86. doi: 10.3390/bios15020086 (PMC11853402; doi:10.3390/bios15020086)
Supplement: Supplementary file 1 [file biosensors-15-00086-s001.zip]

Archive with 1 entries (1 files):
- biosensors-3427211-supplementary.pdf
